# Supplementary material for: Thinking in pictures in everyday life situations among autistic adults
Source: PLoS One. 2021 Jul 22;16(7):e0255039. doi: 10.1371/journal.pone.0255039 (PMC8297849; doi:10.1371/journal.pone.0255039)
Supplement: S1 Data — (CSV) [file pone.0255039.s001.csv]

id	age	sex [1=M; 2=F]	education [1=BEP/CAP; 2=BAC; 3=BAC+2; 4=BAC+3; 5=BAC+5; 6=BAC+8]	group [0=control; 1=autism]	pheno_detail [1=detailed; 2=detailed/blurry; 3=blurry]	pheno_duration [1=short_dur; 2=short/persistent; 3=persistent]	pheno_manipulation [1=never; 2=sometimes; 3=always]	open_question	use_recollection [0=words_only; 1=images/words; 2=imges_only]	use_comprehension [0=words_only; 1=images/words; 2=imges_only]	use_anticipation [0=words_only; 1=images/words; 2=imges_only]	use_planification [0=words_only; 1=images/words; 2=imges_only]	use_problemSolving [0=words_only; 1=images/words; 2=imges_only]	use_decision [0=words_only; 1=images/words; 2=imges_only]	use_memorization [0=words_only; 1=images/words; 2=imges_only]
6	37	2	6	0	3	1	3	Image des rues, habitations, architectures de la ville, les briques rouges, le bitume gris, les moulures de certaines façade. Les bruits et les lumières de la ville : la route, les feux de circulation, la foule, l'odeur des restaurants, le vent. Les sensations ressenties par des situations vécues à Toulouse	1	2	1	1	1	2	1
11	26	1	5	0	2	1	2	Des lieux associés à des souvenirs (exemple: un chateau de sable sur une plage, des achats de choses à tel marché, ...)	2	2	2	2	2	2	0
13	30	2	4	0	2	2	1	Souvenir, rencontre, rigolade, péripétie ...	1	1	1	0	0	1	1
14	33	1	5	0	2	2	3	le Capitole	1	1	2	1	1	2	0
15	22	2	5	0	3	2	3	Les rues, le ciel vu de ces rues, la matière des murs, les couleurs	1	1	1	1	1	1	1
17	63	1	3	0	3	1	3	Des images de lieux, le plus souvent associés à des personnes.	1	2	2	0	1	2	0
19	29	2	5	0	3	3	3	Les couleurs de la ville, son plan approximatif, l'architecture, l'ambiance, l'odeur, un peu le son, les rues, les gens, l'émotion associée.	1	2	2	2	2	2	2
23	43	2	4	0	3	2	2	Les platanes du quai de la Daurade avec la lumière du soleil couchant en hiver.	2	0	2	2	2	2	0
24	46	2	5	0	2	1	1	sensation gustative et contexte de la visite	1	1	0	0	0	0	0
25	42	2	5	0	2	1	3	la garonne au niveau du pont neuf	1	0	2	0	0	1	1
26	29	2	5	0	1	2	2	Cela dépend de ce que j'y ai vécu. Etant rarement allée à Toulouse, cette ville va me faire penser à ma famille qui y habite. Si je pense à une ville que j'ai visité lors d'un voyage, par exemple, j'aurais alors en tête une anecdote vécue, ou des gens que j'y ai rencontré.	1	1	0	0	1	1	1
28	24	2	5	0	3	3	3	Je revois les lieux et personnes que j'ai vu/rencontré	1	2	2	1	1	1	2
33	21	1	2	1	2	3	3	Je la voi comme pour une réalité virtuelle	2	2	2	2	2	2	1
34	58	1	2	0	2	2	1	si je pense a Toulouse je pense a une société avec laquelle je collabore régulièrement	2	1	2	1	1	2	2
41	29	2	3	1	3	1	1	Je vois d'abord l'image associé a la grande ville (rocades et routes dans tous les sens, immeubles et pleins de voiture, bruits d'embouteillages, sirene, conversation et envie de tousser) puis la seconde d'apres une image que j'ai de toulouse meme (une vue sur le canal de midi, entouré d'arbres avec bruits de voiture klxon de velon et oiseaux)	2	2	2	2	2	2	2
44	36	2	5	1	3	3	3	Toutes les images de la ville et les moments passés, je revois tous les lieux et tous les moments en détail, sans ordre chronologique, mais par séquence de moments.	1	2	2	2	2	2	2
45	49	2	5	0	1	1	1	la couleur general de la ville(gris-ensolleillé, etc),, les bruits, le sol, les rues, le climat, l'odeur	2	2	1	0	1	1	1
52	49	1	5	0	1	1	2	L'architecture de la ville vue d'avion	2	2	2	2	2	2	1
53	33	1	3	0	1	3	3	La pierre des bâtiments, une cathédrale, des lumières, des enseignes, de la pluie, des rues pavées.	1	1	2	1	0	1	1
60	45	1	5	1	2	1	3	Je visualise la ville. Des lieux où je suis passé en particulier tel que le pont sur la garonne, le dépôt de bus (je suis passionné de bus), la couleur des briques et les rues...	2	2	2	2	2	2	2
66	35	2	6	0	2	1	1	L'architecture et la végétation de la ville, ou les sons	1	2	1	0	0	2	1
71	22	1	4	1	2	2	3	Juste le nom ? Rien, ce n'est qu'un nom. Si c'est dans une phrase je penserai a toute les direction que je connais, je verrais une carte de la ville (grossière que j'imagine par rapport a mes connaissances personnelles) et tout un tas de données superflu et inutile produite par mon imagination.	2	2	0	2	1	1	1
73	20	1	2	0	2	2	3	Des souvenirs le plus souvent, les voix des gens, ...	1	0	1	0	1	1	0
74	45	2	4	0	2	1	1	En général ce qui me vient à l'esprit ce sont des lieux référents (le Paradis gourmand ou le jardin des plantes)	1	1	1	1	1	2	1
75	37	2	4	1	3	2	3	La Place rose (pour Toulouse), ou des quartiers entiers, ou des détails, ou des événements complets, si j'y ai passé un peu de temps.	1	1	2	1	0	1	0
76	41	2	5	1	3	3	3	La ville, avec mouvement, odeurs, sons et ressentis.	2	2	2	2	2	2	2
78	21	2	3	0	2	2	2	Cela dépend de la ville et de ce que j'y ai fait. Parfois des souvenirs d'évènements, parfois des souvenirs de lieux.	1	1	1	1	1	1	1
80	25	2	2	1	3	2	3	Paris, une première rencontre importante dans ma vie ainsi qu'un sentiment d'oppression terrible.	1	2	1	1	1	1	1
81	32	2	4	1	2	2	2	des images, des souvenirs, des paysages	2	1	2	2	2	2	2
84	32	2	4	0	2	1	1	Un élément en particulier . Lyon : le fleuve. Paris : la rue de mon frère.	0	0	0	0	0	2	0
86	69	2	5	0	1	1	1	Bruits, odeurs, mouvements, couleur du ciel, la seine pour Paris	1	1	0	0	0	0	0
88	56	1	3	0	2	2	2	je me représente un/des paysages assez larges et des situations vécues qui varient à chaque évocation.	1	1	1	1	1	1	1
94	36	2	3	0	2	1	1	En premier, je pense à un endroit que je connais pour y être allée (par ex la place du Capitole pour Toulouse) Et puis, je pense à ma mère qui ne vit pas très loin de là.	2	2	2	2	2	2	2
100	69	1	6	0	2	1	3	essentiellement des images de lieux symboliques : pour Toulouse : la place du Capitole (symbole de Toulouse et que j'ai souvent traversée), la place Occitane (où j'ai longtemps habité), la place des Carmes (où j'ai longtemps travaillé), la place St Georges (que j'ai beaucoup fréquentée et que je peux fréquenter encore) c'est aussi le cas pour d'autres villes: images de lieux retenues en fonction …	1	1	1	1	1	1	1
106	37	2	5	0	3	1	3	Je vois des rues ou des routes principalement	2	1	1	1	2	2	2
108	33	2	3	1	3	1	1	Nom plus image, un peu type carte postale	1	1	2	2	1	2	2
112	44	2	6	1	3	3	1	Perdre to loose	2	2	2	2	2	2	1
117	62	2	2	1	3	2	1	Je visualise précisément, comme des "cartes postales", des images des lieux que je connais. Autre point : quand je passe dans un lieu (une route) : je suis capable de reconnaître tel endroit, tel carrefour... alors que j'y étais passée il y a plusieurs dizaines d'années.	2	2	2	2	2	2	2
118	31	2	2	1	3	3	3	Je visualise la rue où je me sens le plus à l'aise, avec les bâtiment autour, les enseignes des magasins ou boutiques autour. Je visualise aussi particulière la matière du sol.	2	2	2	2	1	2	2
121	40	2	2	1	3	3	2	Soleil, maison roses, "To loose :) "	2	2	2	2	1	2	2
127	36	2	6	1	3	3	3	Une couleur, un bâtiment typique	2	2	2	2	2	2	2
131	46	2	3	0	3	2	1	je vois le nom de cette ville écrite en couleur dans mon esprit	2	0	2	0	1	2	0
132	27	2	3	1	3	3	3	Je vois précisément les endroits que j'ai visité et qui m'ont marquées	1	1	2	2	1	2	1
135	35	2	5	0	3	2	3	Un plan, des images de rues, des monuments célebres, le Bruit des voitures si grande agglo!	1	2	1	0	2	2	0
136	25	1	6	0	3	2	3	Ma famille	1	2	0	0	2	1	1
137	26	1	5	0	3	3	2	C'est très difficile de répondre à cette question, chaque ville/lieu est lié à une expérience personnelle, donc ma ville de naissance va me rappeler mes origines, à travers la culture et ma famille côté maternel ; alors que ma ville d'enfance et de résidence va me rappeler ma famille proche, mes amis, mon enfance. La ville où je vais en vacances plutôt la famille paternelle, les grandes vacances.…	2	1	2	2	2	2	2
138	49	2	6	1	3	3	2	Quand j'y suis allee (annee) , ou, ce que je faisais la bas, avec qui j'etais	1	1	2	2	1	2	0
139	20	2	2	1	3	2	3	De la synesthésie. Des images, des odeurs, des couleurs, des sensations, des goûts, des paroles, des sons, .. Je me sens assaillie par des stimulis en tout genre, très nombreux.	2	2	2	2	2	2	2
140	25	1	6	0	2	3	3	Une vue d'ensemble de la ville, la fraîcheur du matin, les bruits de la foule	2	2	2	2	2	2	1
141	28	1	2	0	3	1	3	Briques rouges, retrouvailles, amis, sourires	2	2	2	2	2	2	2
142	33	2	6	0	2	2	2	je vois en premier des formes et des couleurs liées à l'endroit visité, et aussi des sensations liés aux espaces dans lesquelles je suis allée, par exemple, la sensation d'être sur un grand boulevard (verticalité, pespective) etc. Puis reviennent en mémoire des souvenirs et leur sentiment associé.	1	1	1	0	1	1	1
146	45	2	4	0	3	3	2	vacances	2	1	2	2	0	1	0
151	27	2	3	1	3	3	3	La première chose qui me vient sont les couleurs dominantes de cette ville (façades, pavés, parc, points d'eau) puis les odeurs. Ensuite viennent les images des sites historiques.	1	1	2	2	1	2	1
154	40	2	5	0	2	2	3	le nom de la ville est associé à mes souvenirs ou à des personnes que je connais	1	1	2	1	1	2	0
155	30	2	5	0	3	2	2	La photo de la vue de l'hotel Dieu avec le dome de La grave, devant la garonne	1	0	0	0	0	0	1
158	34	2	5	0	2	2	3	Une atmosphère générale avec des odeurs et des sensations liées à des souvenirs parfois impalpables hors de l évocation directe du nom « cité « comme référence	1	1	1	1	1	1	1
160	68	1	2	0	3	2	3	Une vague idée de son plan général.	1	1	1	1	1	1	1
164	24	2	5	0	2	3	3	Toulouse: la chaleur, la foule, les couleurs.	1	2	2	0	2	2	2
166	54	2	3	0	3	1	1	Un lieu comme la gare, ou bien le fleuve de la ville, une vue aérienne.	1	1	1	0	1	1	0
167	28	2	6	0	3	1	3	Un espace en particulier surgit : la place du capitole, bruit de pas sur les dalles fait par les passants, brouhaha et luminosité, odeur rattachée au climat océanique : humide et chaud.	1	1	2	2	1	1	1
171	33	2	6	1	3	1	1	Toulouse : le dôme de l'hôpital La Grave, les couleurs des briques et les effets de lumière en fonction de l'ensoleillement, le bruit du vent dans les rues, le bruit de la Garonne de l'hôpital La Grave, les 3 jardins avec les deux ponts suspendus (Jardin Royal, Jardin des Plantes, Grand Rond), le festival Piano Jacobins, la Halle aux grains, l'aéroport de Toulouse Blagnac, le métro ligne A et B, …	1	1	1	1	1	1	0
172	34	1	5	0	3	1	3	Soleil, odeur, sentiment	2	2	2	1	1	2	2
173	43	2	3	0	3	3	1	Foule Bruit Grande ville Differente ville de celle où jhabite Plus vivante Plus dangereuse	2	1	2	2	0	0	2
174	18	2	2	0	1	3	1	Toulouse : beaucoup de bruits du rose	2	2	1	1	0	2	2
175	18	1	2	1	1	2	3	je vois les rues	2	0	1	2	2	0	2
176	33	2	3	0	1	1	2	La Garonne et des eglises	1	1	1	0	0	2	0
179	61	1	1	0	3	1	2	Qui est le Maire ?	0	0	2	2	0	0	0
181	18	2	2	0	3	3	1	Il y a certains endroits qui me viennent à l’esprit et parfois juste une fenêtre ou le toit d’un bâtiment ou bien les embouteillages	0	1	2	0	0	2	2
189	28	2	2	1	2	1	1	Une image d'un des bâtiments de la ville	2	2	2	2	2	2	1
192	25	2	2	0	1	1	2	Je revois les endroits que j'ai visiter.	0	2	0	1	1	2	0
197	30	2	6	0	2	1	2	Toulouse je vois la couleur orange, vaguement des briques, et quelque chose d'architecturellement improbable mais qui est au croisement entre la rue où j'ai habité lorsque j'y ai emménagé et d'autres lignes...	2	1	2	2	1	2	0
198	33	2	3	0	2	2	3	Température, lumière chaude ou froide, lieux visités, repas, moyens de transports, personnes présentes	1	1	2	2	0	2	0
211	39	1	3	0	3	1	3	Je revois les paysages, quartiers que je trouve beau.	1	1	1	1	0	1	1
213	51	2	1	0	3	2	1	Les trains les bus les lignes par terres les feuilles des arbres presque tombés par endroit les nuages petits et gros gris et blancs gris cachant un peu de ciel gris bleu des parapluies qui parfois bougent avec le vent venant siffler dessus, beaucoup de parapluies sombres, des gouttes tombant sur des barres de fer cachés derrières les maisons où se trouvent sans doute des gouttières Et vais arrêt…	1	2	1	2	1	2	2
215	36	2	5	1	2	3	3	Un lieux où je me suis rendue.	2	2	1	0	1	2	1
216	46	2	4	0	3	2	1	Un monument visité Et ou une situation vécu	2	2	2	2	2	1	2
217	42	2	2	0	3	1	1	Embouteillage	0	1	0	0	2	0	0
225	36	1	3	1	1	1	1	La gare, les points d’intérêts, les faits marquants sur la ville en ma possession.	1	0	2	0	0	1	0
226	20	2	1	1	2	2	2	Un détail qui m'a marqué	1	1	0	1	0	1	1
230	41	2	3	1	3	2	2	Je visualise d’abors La carte et l’emplacement puis les points d’interets Touristique « connus » et enfin les lieux ou les gens ou je suis allée, le temps qu’il faisait, la température, les odeurs, mes vêtements...	1	1	0	0	1	2	1
232	48	2	3	0	2	3	3	l'ambiance, les endroits visités et les personnes rencontrées, la Garonne, tout ce que j'y ai fais...	1	1	2	1	0	1	1
237	66	2	1	0	2	1	1	Pense à la famille s'y trouvant.	2	2	0	0	0	0	0
239	27	1	5	0	2	2	2	La place du capitole, le rose, la garonne, des proches qui y réside.	1	1	1	1	1	1	1
240	57	2	2	1	3	2	3	Couleur dominante et rapports de proportions entre verticales et horizontales. Hauteurs et proportions des édifices.	2	2	2	2	2	2	1
241	35	2	5	0	3	1	3	Une couleur, un souvenir, une expérience. Par exemple, figuras, jaune orangée, la voiture noire du musée dali	2	2	2	2	2	2	2
246	23	2	4	0	3	2	3	Les noms des arrêts de métro ou les tracés des lignes et leurs couleurs. Le type de bâtiments qu'on y retrouve. L'étroitesse des rues. Des lieux avec une grande foule, par exemple sur les places ou dans les rues commerçantes. L'odeur des pots d'échappement et aussi celle des restaurants. Les églises dans lesquelles je suis entrée. Les espèces d'arbres dans la ville. J'ai toujours peur de tomber d…	1	1	2	1	2	2	2
248	23	1	5	0	3	2	3	De l'eau, des murs roses/rouges, des gens souriant, du soleil, de la chaleur, de la lumière, souvent de la musique...Très souvent, la nuit, aussi. (Oui, je parle de toulouse.)	1	0	1	1	2	1	0
254	28	2	5	0	2	1	3	Je visualise des flashs de ce que j'ai vu/visiter dans cette ville. Je ressens aussi à nouveau certaines émotions ressenti là-bas.	2	1	0	1	0	0	0
258	23	2	5	0	1	1	3	Les murs des bâtiments.	0	0	0	0	0	0	0
263	31	1	2	0	2	3	2	jardins	2	2	2	2	0	2	0
269	23	2	5	0	3	3	3	Briques Petits chemins etroits	2	2	2	2	2	2	2
272	48	2	4	0	3	1	1	je le relie à un déplacement qui a souvent lieu pendant les vacances.	2	2	2	0	0	0	0
274	27	2	5	0	3	3	3	Les lieux que j'y apprécie et les personnes que j'y ai rencontrées.	1	2	2	0	1	2	1
275	30	1	4	0	2	3	3	Je visite les lieux que je connais	2	2	1	1	2	1	2
276	25	2	1	0	2	2	1	Je penses au visite touristique	1	0	0	0	1	1	2
277	32	1	5	0	2	2	2	Les souvenirs que je peux en avoir, le dernier lieu où je me suis rendu au sein de cette ville.	1	1	2	1	1	2	1
278	20	1	3	0	1	2	1	La route à prendre pour y aller ainsi que les lieux où je suis aller et les fois où je suis passé par Toulouse (aéroport...)	1	0	1	0	0	1	0
279	34	1	6	0	1	1	2	Des images de monuments connus de la ville, des lieux familiers cotoyés.	0	1	1	1	1	2	1
281	29	2	5	0	3	3	3	les rues, les places, les bâtiments, ... où je suis déjà passée, avec les gens autour, comme si j'étais au milieu entrain d'observer et que tout le reste est vivant, en mouvement, comme si j'étais pas là et que la vie continuait.	2	1	2	1	1	1	1
282	31	2	5	0	3	1	3	Il me semble que j'ai de manière très furtive l'image de sa localisation sur une carte puis une image d'un lieu particulier de cette ville. Si je continue à y penser, j'ai d'autres lieu en tête et en général des émotions qui vont avec, et des souvenirs d'évènements particuliers.	2	1	2	2	1	2	1
284	30	2	5	0	2	2	3	images liées à cette ville	2	1	2	1	1	1	2
286	35	2	3	0	2	1	3	des endroits où j'ai mangé, où j'ai rencontré des gens, où je suis allée	2	2	2	1	1	1	1
290	41	2	5	0	2	2	1	souvenir	0	0	0	0	0	0	2
291	41	2	6	0	2	2	2	Varsovie: verdure, arbres , eau et soleil, chaise longue dans le parc, bruits des feuilles (vent), écureuil, brique rouge, mur de différentes couleurs, bières, ruelles, spécialités culinaires : piérogi, soupe dans le pain, gâteau à la broche comme en Aveyron donc surprise et étonnement, odeur de fleurs dans la ville, street art, fleuve, monuments communistes, hommage, ghetto de varsovie, biblioth…	1	1	1	1	0	2	2
292	35	2	4	0	3	2	3	je vois les murs, les images de la ville, éventuellement les gens avec qui j'étais, j'ai des séquences d'images (fixes ou de minis films) avec des souvenirs très vifs de sensations physiques (chaud, froid, qualité de l'air etc...)	1	1	1	1	0	2	1
293	26	2	5	0	3	2	2	Pavés, rose, soleil, eau qui coule, vert, bleu, encore du soleil, sensation de respirer avant l'étouffement de l'été	1	2	2	0	0	1	1
295	18	1	2	1	1	1	1	Je me représente une image mentale fixe, comme par exemple l'entrée d'une longue rue, ou du point de vue de la fenêtre d'un immeuble. Je pense aussi à une odeur, je pense, parfois.	2	0	2	0	0	0	0
298	18	2	2	0	2	1	2	D'abord des sensations (physiques et émotionnelles), des images, des schémas, tout ce qui remonte en premier vers ma conscience pour l'aider à mieux appréhender les souvenirs qui suivront la fraction de seconde suivante (souvenirs sous la forme de situations, de moments, qui viennent d'être traduits de l'abstrait de mon conscient vers le plus concret pour pouvoir le communiquer)	2	2	2	2	2	2	2
302	32	1	3	1	2	3	2	Le plan de la ville. La visualisation comme si j’y étais. L’histoire de la ville. Tous mes souvenirs associés.	2	2	2	2	2	2	1
303	25	2	4	1	3	2	3	Des images d'endroit que j'y ai vu	1	0	1	1	1	1	0
307	42	1	2	1	3	2	3	Difficile à décrire, mes pensées s'enchaînent et se mélangent aux émotions, le tout donne un volcan en éruption interne dans lequel il n'y a pas une idée suffisamment claire pour être décrite.	1	1	2	1	1	1	1
325	53	1	1	1	2	1	3	image d'une photo ou carte postale	1	1	1	2	2	2	1
330	32	1	2	1	3	2	3	Le pied à terre familial le plus proche. Je ne suis pas allé dans beaucoup de ville je ne supporte pas de m'éloigner physiquement de mon appartement.	2	2	2	2	1	2	1
331	39	2	4	1	3	2	3	J'aperçois dans un premier temps la ville dans son ensemble, je la survole comme lorsqu'on arrive en avion. Je peux distinguer les différents quartiers et arrondissements. Ensuite mon esprit effectue un zoom sur la zone que je choisis. Je peux contempler les rues, les immeubles et l'architecture. Je peux me souvenir des odeurs et des couleurs, ainsi que du bruit ambiant. Je peux facilement visual…	1	1	1	1	1	1	1
334	35	2	5	1	3	1	1	Je pense tout à bord aux monuments que l'on peut y voir, puis ensuite aux lieux que j'ai visités, et enfin aux gens que j'ai pu croisés sur ma route.	1	0	1	0	0	2	0
335	31	2	5	1	3	1	1	les bâtiments	2	2	2	2	2	2	0
343	21	1	1	1	3	3	2	c'est comme si j'avais l'historique des endroits et lieux que j'ai visité , donc je suis trés bon en orientation, j'ai une ouïe fine du coup quand je suis à paris j'arrive à repérer les métros les plus vieux	2	1	0	1	1	0	2
347	29	2	5	1	2	3	3	Défilé d'images dans la tête, je cherche des images de références que j'ai pu voir sur internet n'ayant pas pu visiter cette ville. J'ai également le surnom de la ville rose pour Toulouse. C'est un recoupement d'informations essentiellement visuelles, fixes ou en mouvement.	1	2	2	1	2	2	1
349	22	2	1	1	3	2	3	Paris, je vois une fourchette géante... Parce que pour moi la Tour Eiffel c'est une fourchette fermé.	1	2	2	0	1	2	2
